# Supplementary material for: Mosaic chromosomal alterations in blood across ancestries using whole-genome sequencing
Source: Nat Genet. 2023 Oct 30;55(11):1912–9. doi: 10.1038/s41588-023-01553-1 (PMC10632132; doi:10.1038/s41588-023-01553-1)
Supplement: Supplementary file 3 — Supplementary Tables 1–21. [file 41588_2023_1553_MOESM3_ESM.xlsx]

## Sheet: S1
Table S1: Autosomal mCA and chromosome X mCA counts by sex and ancestry
	AA	EA	EAS	HA	NA
Male autosomal mCA +	284	773	13	96	16
Male autosmomal mCA -	7369	13300	488	2742	414
Female autosomal mCA +	445	1187	23	156	24
Female autosomal mCA -	12034	22088	679	4614	645
Female chrX mCA +	1988	3180	40	467	68
Female chrX mCA -	10491	20095	662	4303	601

## Sheet: S2
Table S2: Counts mCAs by chromosome arm and type
Chromosome Arm	Classification	Number of Samples of with one or more mCAs on the chromosome arm
chrX.q	Loss	3964
chrX.p	Loss	3757
chrX.p	Gain	1164
chrX.q	Gain	1164
chrX.p	CN-LOH	198
chrX.q	CN-LOH	197
chrX.q	Undetermined	176
chrX.p	Undetermined	156
chr14.q	CN-LOH	151
chr12.q	Gain	144
chr12.p	Gain	135
chr20.q	Loss	118
chr11.q	CN-LOH	109
chr1.p	CN-LOH	103
chr1.q	CN-LOH	98
chr11.q	Loss	95
chr9.p	CN-LOH	91
chr13.q	Loss	87
chr15.q	Gain	78
chr5.q	Loss	73
chr13.q	CN-LOH	73
chr11.p	CN-LOH	72
chr9.q	CN-LOH	71
chr22.q	Gain	70
chr21.q	Gain	68
chr12.q	CN-LOH	64
chr22.q	CN-LOH	62
chr15.q	CN-LOH	56
chr4.q	CN-LOH	53
chr8.q	Gain	53
chr6.p	CN-LOH	50
chr18.q	Gain	47
chr9.q	Gain	44
chr17.q	CN-LOH	42
chr3.q	Gain	41
chr8.p	Gain	39
chr21.q	CN-LOH	38
chr6.q	Loss	37
chr14.q	Gain	36
chr2.p	CN-LOH	35
chr7.q	Loss	34
chr16.p	CN-LOH	34
chr16.q	CN-LOH	34
chr18.p	Gain	33
chr7.q	CN-LOH	31
chr5.q	CN-LOH	30
chr10.q	CN-LOH	30
chr3.p	Gain	29
chr3.q	CN-LOH	29
chr6.q	CN-LOH	29
chr8.q	CN-LOH	29
chr9.q	Loss	29
chr1.p	Loss	28
chr18.q	CN-LOH	28
chr2.q	CN-LOH	27
chr4.q	Loss	27
chr9.p	Gain	27
chr11.q	Undetermined	27
chr3.p	CN-LOH	25
chr14.q	Loss	24
chr14.q	Undetermined	23
chr17.q	Gain	23
chr17.p	Loss	22
chr20.q	CN-LOH	22
chr21.q	Loss	22
chr1.q	Loss	21
chr7.q	Undetermined	19
chr17.q	Undetermined	19
chr19.q	CN-LOH	19
chr21.q	Undetermined	19
chr8.p	CN-LOH	18
chr12.p	CN-LOH	18
chr17.p	CN-LOH	18
chr1.q	Undetermined	17
chr7.p	Loss	17
chr19.p	CN-LOH	17
chr7.p	CN-LOH	16
chr13.q	Gain	16
chr8.p	Loss	14
chr10.q	Loss	14
chr11.p	Undetermined	14
chr17.p	Undetermined	14
chr17.q	Loss	14
chr19.p	Gain	14
chr19.q	Loss	14
chr22.q	Undetermined	14
chr5.p	Gain	13
chr9.q	Undetermined	13
chr10.q	Undetermined	13
chr11.q	Gain	13
chr12.q	Undetermined	13
chr13.q	Undetermined	13
chr15.q	Undetermined	13
chr16.p	Undetermined	12
chr19.q	Gain	12
chr22.q	Loss	12
chr1.q	Gain	11
chr6.q	Undetermined	11
chr10.q	Gain	11
chr16.q	Undetermined	11
chr19.p	Loss	11
chr20.q	Undetermined	11
chr5.q	Undetermined	10
chr6.p	Gain	10
chr20.q	Gain	10
chr1.p	Gain	9
chr1.p	Undetermined	9
chr2.p	Undetermined	9
chr2.q	Gain	9
chr3.p	Loss	9
chr4.q	Undetermined	9
chr5.p	CN-LOH	9
chr5.q	Gain	9
chr9.p	Loss	9
chr11.p	Loss	9
chr12.q	Loss	9
chr15.q	Loss	9
chr17.p	Gain	9
chr2.p	Gain	8
chr4.p	CN-LOH	8
chr8.q	Undetermined	8
chr18.p	Loss	8
chr18.p	CN-LOH	8
chr2.q	Loss	7
chr2.q	Undetermined	7
chr4.q	Gain	7
chr10.p	CN-LOH	7
chr12.p	Undetermined	7
chr2.p	Loss	6
chr4.p	Loss	6
chr6.p	Loss	6
chr10.p	Loss	6
chr12.p	Loss	6
chr16.q	Gain	6
chr20.p	Gain	6
chr20.p	Loss	6
chr20.p	CN-LOH	6
chr4.p	Gain	5
chr4.p	Undetermined	5
chr5.p	Undetermined	5
chr6.p	Undetermined	5
chr7.p	Undetermined	5
chr10.p	Undetermined	5
chr18.p	Undetermined	5
chr18.q	Loss	5
chr18.q	Undetermined	5
chr3.q	Loss	4
chr7.q	Gain	4
chr10.p	Gain	4
chr11.p	Gain	4
chr16.p	Loss	4
chr3.p	Undetermined	3
chr19.p	Undetermined	3
chr19.q	Undetermined	3
chr20.p	Undetermined	3
chr3.q	Undetermined	2
chr6.q	Gain	2
chr8.p	Undetermined	2
chr8.q	Loss	2
chr9.p	Undetermined	2
chr16.p	Gain	2
chr7.p	Gain	1
chr16.q	Loss	1
chr5.p	Loss	0

## Sheet: S3
Table S3: Association tests for mCAs with sex. All statistical tests were two-sided z-tests.
Arm	Type	OR M vs F	P	adj. P
chr20.q	Loss	2.76 (1.91,3.99)	7.1e-08	1.1e-05
chr15.q	Gain	2.73 (1.74,4.29)	1.4e-05	0.0021
chr9.q	Gain	2.84 (1.54,5.22)	0.00082	0.127
chr14.q	Loss	4.06 (1.73,9.53)	0.001	0.156
chr18.q	Gain	2.24 (1.26,3.98)	0.006	0.936
chr21.q	Gain	1.97 (1.22,3.17)	0.006	0.936
chr11.q	Loss	1.64 (1.09,2.46)	0.017	2.652
chr11.q	Gain	3.87 (1.19,12.64)	0.025
chr20.q	CN-LOH	2.6 (1.11,6.11)	0.028
chr9.p	Gain	2.27 (1.06,4.87)	0.036
chr6.p	Loss	9.81 (1.14,84.41)	0.038
chr9.p	Loss	3.89 (0.97,15.63)	0.056
chr10.q	Loss	0.14 (0.02,1.07)	0.058
chr14.q	Gain	0.45 (0.2,1.03)	0.059
chr4.q	Gain	4.82 (0.93,24.96)	0.061
chr4.p	Gain	7.54 (0.84,67.74)	0.071
chr10.q	CN-LOH	0.44 (0.18,1.09)	0.076
chr1.q	CN-LOH	0.7 (0.45,1.08)	0.109
chr17.q	Gain	0.45 (0.15,1.33)	0.147
chr5.q	Loss	0.71 (0.42,1.19)	0.195
Differences for mCA types (Gain, Loss, CN-LOH, undetermined) at each autosomal chromosome arm (n = 39) Adj. P obtained through Bonferroni adjustment for 156 independent tests

## Sheet: S4
Table S4: Median, mean, and standard deviation of number of heterozygous sites by ancestry and sex
Genetic Ancesty	Sex	Median Het	Mean Het	SD Het
AA	Female	1061663	1046284	43133
EA	Female	833200	800320	50618
EAS	Female	749959	736407	55923
HA	Female	925935	926388	74939
AA	Male	1018760	1015865	19993
EA	Male	810989	809911	13936
EAS	Male	730360	748612	37112
HA	Male	883074	890670	63605

## Sheet: S5
Table S5: Number of mCA calls before and after downsampling across ancestry groups
	Before downsampling	After downsampling
	auto-mCA	auto-mCA	% change
AA	895	689	-0.230168
EA	2374	2280	-0.0395956
HA	303	256	-0.155116
EAS	39	39	0
	mCA chrX	mCA chrX	% change
AA	2230	1656	-0.257399
EA	3375	3122	-0.074963
HA	487	396	-0.186858
EAS	42	42	0

## Sheet: S6
Table S6: Number of mCA calls before and after downsampling across mCA types.
	Before downsampling	After downsampling	Percent Change
Gain	2227	1930	-0.133363
Loss	5096	4339	-0.148548
CN-LOH	1919	1731	-0.0979677
Undetermined	624	480	-0.230769

## Sheet: S7
Table S7: 10 most common mCAs by genetic ancestry group.
AA	Type	mCAs	Proportion
chr1.p	CN-LOH	26	0.0377358
chr12.q	Gain	23	0.0333817
chr11.q	Loss	23	0.0333817
chr11.p	CN-LOH	21	0.030479
chr12.p	Gain	20	0.0290276
chr5.q	Loss	19	0.0275762
chr9.p	CN-LOH	18	0.0261248
chr8.q	Gain	18	0.0261248
chr11.q	CN-LOH	18	0.0261248
chr1.q	CN-LOH	18	0.0261248
EA
chr12.q	Gain	122	0.0535088
chr12.p	Gain	114	0.05
chr14.q	CN-LOH	108	0.0473684
chr20.q	Loss	82	0.0359649
chr11.q	CN-LOH	81	0.0355263
chr9.p	CN-LOH	68	0.0298246
chr15.q	Gain	68	0.0298246
chr13.q	CN-LOH	62	0.027193
chr1.q	CN-LOH	62	0.027193
chr11.q	Loss	60	0.0263158
HA
chr14.q	CN-LOH	15	0.0585938
chr9.q	Gain	10	0.0390625
chr9.q	CN-LOH	10	0.0390625
chr13.q	CN-LOH	8	0.03125
chr11.q	CN-LOH	8	0.03125
chr6.p	CN-LOH	7	0.0273438
chr5.q	Loss	7	0.0273438
chr13.q	Loss	7	0.0273438
chr10.q	CN-LOH	7	0.0273438
chr5.q	CN-LOH	6	0.0234375

## Sheet: S8
Table S8: Effect of ancestry (EA group as reference) on the prevalence of mCAs for the most frequently observed mCAs. All statistical tests were two-sided z-tests without adjustment for multiple testing.
mCA	HAR group	With mCA	Estimate	SE	OR	p
chr1p CN-LOH	EA	57
	AA	25	0.189795	0.288242	1.209	0.533256
	HA	5	-0.434298	0.527525	0.647719	0.404354
	EAS	1	-0.276823	0.836786	0.758188	0.73714
chr1q CN-LOH	EA	62
	AA	18	-0.356051	0.32045	0.700437	0.277211
	HA	3	-0.605325	0.595568	0.545897	0.297908
	EAS	1	-0.201019	0.836041	0.817897	0.810332
chr5q CN-LOH	EA	16
	AA	5	-0.526965	0.545159	0.590394	0.377517
	HA	6	0.703394	0.709107	2.0206	0.377274
	EAS	0	-0.0279387	1.38057	0.972448	0.985123
chr5q Loss	EA	44
	AA	19	0.274646	0.29753	1.31607	0.387571
	HA	7	-0.0260655	0.498525	0.974271	0.959487
	EAS	1	-0.124481	0.838259	0.882955	0.883114
chr6p CN-LOH	EA	28
	AA	10	0.118157	0.415163	1.12542	0.79571
	HA	6	0.257899	0.633256	1.29421	0.702959
	EAS	2	0.988367	0.703326	2.68684	0.221069
chr8q Gain	EA	26
	AA	18	0.830615	0.354875	2.29473	0.0359882
	HA	3	0.290069	0.717446	1.33652	0.707648
	EAS	0	-0.403117	1.41716	0.668234	0.771411
chr9p CN-LOH	EA	59
	AA	18	-0.435682	0.351379	0.646823	0.219842
	HA	5	-0.526181	0.523323	0.590857	0.305188
	EAS	0	-1.69986	1.4085	0.182708	0.114625
chr9q CN-LOH	EA	38
	AA	13	-0.115309	0.383954	0.891091	0.777416
	HA	10	0.763498	0.512576	2.14577	0.166394
	EAS	0	-1.03475	1.41845	0.355314	0.404312
chr9q Gain	EA	20
	AA	7	-0.199561	0.500968	0.81909	0.716962
	HA	10	1.66359	0.62053	5.27821	0.0131035
	EAS	0	0.208562	1.41175	1.23191	0.893219
chr10q CN-LOH	EA	15
	AA	7	-0.0999639	0.505416	0.90487	0.860273
	HA	7	1.12202	0.716494	3.07105	0.172677
	EAS	1	1.29891	0.871906	3.66529	0.225195
chr11p CN-LOH	EA	41
	AA	21	0.45603	0.300949	1.5778	0.157611
	HA	6	0.55213	0.561801	1.73695	0.363361
	EAS	2	0.81471	0.686517	2.25852	0.291807
chr11q CN-LOH	EA	77
	AA	18	-0.0241645	0.282369	0.976125	0.93429
	HA	8	-0.320311	0.526066	0.725923	0.541925
	EAS	1	-0.332683	0.837351	0.716997	0.683788
chr11q Loss	EA	60
	AA	23	-0.250933	0.318678	0.778074	0.44308
	HA	3	-0.925308	0.671118	0.396409	0.13814
	EAS	3	0.478406	0.589954	1.6135	0.450883
chr12p Gain	EA	110
	AA	20	-0.739999	0.335513	0.477114	0.0200269
	HA	3	-1.12361	0.662885	0.325103	0.0599121
	EAS	1	-0.367034	0.821952	0.692786	0.646499
chr12q Gain	EA	118
	AA	23	-0.864741	0.335566	0.421161	0.00555964
	HA	3	-1.17237	0.660795	0.309632	0.0466125
	EAS	2	0.0226861	0.65031	1.02295	0.972932
chr13q CN-LOH	EA	50
	AA	8	-1.00156	0.43811	0.367306	0.0165271
	HA	8	-0.260118	0.61025	0.770961	0.678089
	EAS	0	-1.03424	1.39768	0.355498	0.404134
chr13q Loss	EA	51
	AA	13	-0.172197	0.353183	0.841813	0.640034
	HA	6	-0.187741	0.539392	0.82883	0.731927
	EAS	2	0.613802	0.672136	1.84744	0.411044
chr14q CN-LOH	EA	107
	AA	16	-1.11142	0.326704	0.329092	0.00019288
	HA	14	-0.839791	0.428314	0.431801	0.0370259
	EAS	4	-0.0943448	0.506563	0.909969	0.852549
chr15q Gain	EA	67
	AA	6	-0.563539	0.431453	0.569191	0.190184
	HA	1	-1.37844	0.846436	0.251971	0.0608219
	EAS	1	0.478704	0.829087	1.61398	0.606526
chr20q Loss	EA	82
	AA	16	-0.681767	0.31645	0.505722	0.0260156
	HA	6	-0.857072	0.507556	0.424403	0.0708699
	EAS	1	-0.672606	0.834536	0.510377	0.384568

## Sheet: S9
Table S9: Association of estimated proportion African ancestry with specific mCAs within the AA group only. All statistical tests were two-sided z-tests without adjustment for multiple testing.
Chromosome	number with mCA	Estimate	SE	OR	p
chr8q Gain	18	1.1083	1.21797	3.0292	0.444242
chr12p Gain	20	1.75308	1.28205	5.77234	0.23553
chr12q Gain	23	2.11575	1.27464	8.29584	0.137668
chr13q CN-LOH	8	-2.70101	1.10166	0.0671378	0.127018
chr14q CN-LOH	16	-0.847641	0.949243	0.428424	0.483273
chr20q Loss	16	-1.83646	0.776163	0.159381	0.0644656

## Sheet: S10
Table S10: Replication results of known UKBB hits in TOPMed (trans associations with autosomal mCAs). All statistical tests were two-sided z-tests without adjustment for multiple testing.
chr	pos hg38	rsID	ref	alt	UKBB OR	TOPMed OR (95% CI)	p	allele frequency
1	43311746	rs140190628	C	T	8.5	3.14 (0.73 - 13.52)	0.13	0.000260542
2	230257342	rs13023767	T	G	1.07	1.01 (0.95 - 1.08)	0.67	0.169558
2	230257374	rs776205558	CAGTA	C	1.07	1.02 (0.95 - 1.08)	0.65	0.170067
2	230257495	rs55657711	A	G	1.07	1.00 (0.95 - 1.06)	0.89	0.249505
2	230257575	rs62191185	G	A	1.06	0.99 (0.94 - 1.04)	0.69	0.389401
2	230261813	rs6755306	G	A	1.08	1.01 (0.95 - 1.08)	0.73	0.166692
2	230265014	rs1582833	C	G	1.07	1.00 (0.95 - 1.06)	0.92	0.315353
2	230265079	rs62191195	C	T	1.08	1.02 (0.95 - 1.08)	0.61	0.184682
2	230266672	rs890581	G	A	1.08	1.01 (0.95 - 1.08)	0.76	0.167462
2	230269363	rs767031837	AGCGTG	A	1.08	1.01 (0.95 - 1.08)	0.76	0.167337
2	230276481	rs62191198	C	G	1.08	1.01 (0.95 - 1.08)	0.75	0.184173
2	230283413	rs12694846	A	G	1.07	1.01 (0.94 - 1.07)	0.87	0.180826
2	230289297	rs34004493	A	G	1.07	1.00 (0.94 - 1.07)	0.92	0.179188
2	230292797	rs6710297	A	G	1.07	1.00 (0.94 - 1.07)	0.95	0.179166
2	230296311	rs35256947	T	C	1.07	1.00 (0.94 - 1.07)	0.94	0.179146
2	230306479	rs13007094	C	T	1.08	1.00 (0.94 - 1.07)	0.88	0.165275
2	230306708	rs2396742	C	T	1.08	1.01 (0.94 - 1.08)	0.83	0.163134
3	169759718	rs12638862	A	G	0.93	1.03 (0.97 - 1.09)	0.38	0.253589
3	169769713	rs9811216	T	C	0.93	0.99 (0.93 - 1.05)	0.68	0.310196
5	1277462	rs33961405	G	A	0.93	0.95 (0.90 - 1.01)	0.079	0.416371
5	1279849	rs10054203	G	C	1.07	1.05 (1.00 - 1.11)	0.053	0.468866
5	1280013	rs7734992	T	C	1.09	1.09 (1.03 - 1.15)	0.0025	0.49497
5	1280715	rs4975538	G	C	1.08	1.06 (1.00 - 1.12)	0.044	0.300117
5	1280823	rs6897196	A	G	1.08	1.06 (1.01 - 1.12)	0.03	0.472651
5	1280825	rs749685059	GAGCCCACC	G	1.08	1.05 (0.99 - 1.11)	0.081	0.361625
5	1282204	rs7726159	C	A	1.1	1.06 (1.00 - 1.13)	0.033	0.290145
5	1282299	rs7725218	G	A	1.09	1.07 (1.01 - 1.13)	0.014	0.380228
5	1285859	rs7705526	C	A	1.11	1.07 (1.01 - 1.13)	0.02	0.285827
5	1286401	rs2736100	C	A	0.92	0.93 (0.88 - 0.98)	0.0072	0.525111
5	1287079	rs2853677	G	A	0.94	0.91 (0.87 - 0.97)	0.0012	0.634919

[truncated: 11 more sheets: S11, S12, S13, S14, S15, S16, S17, S18, S19, S20, S21]
