# Supplementary material for: Mosaic chromosomal alterations in blood across ancestries using whole-genome sequencing
Source: Nat Genet. 2023 Oct 30;55(11):1912–9. doi: 10.1038/s41588-023-01553-1 (PMC10632132; doi:10.1038/s41588-023-01553-1)
Supplement: Supplementary file 4 — Burden plots of Cholesky residuals for each variant included in the aggregate rare-variant tests for the associations in Table 1. [file 41588_2023_1553_MOESM4_ESM.pdf]

null
